# Supplementary material for: Propagating Activity in Neocortex, Mediated by Gap Junctions and Modulated by Extracellular Potassium
Source: eNeuro. 2020 Mar 11;7(2):ENEURO.0387-19.2020. doi: 10.1523/ENEURO.0387-19.2020 (PMC7096537; doi:10.1523/ENEURO.0387-19.2020)
Supplement: Extended Data 1 — Python code for the simulations shown in Figure 11. Download Extended Data 1, ZIP file. [file enu-eN-NWR-0387-19-s02.zip]

Archive with 25 entries (24 files):
- gap.mod
- __MACOSX/
- __MACOSX/._gap.mod
- kdrin.mod
- __MACOSX/._kdrin.mod
- kaproxin.mod
- __MACOSX/._kaproxin.mod
- simrun.pyc
- __MACOSX/._simrun.pyc
- buildNetAndRun.py
- __MACOSX/._buildNetAndRun.py
- canin.mod
- __MACOSX/._canin.mod
- simrun.py
- __MACOSX/._simrun.py
- iksin.mod
- __MACOSX/._iksin.mod
- kctin.mod
- __MACOSX/._kctin.mod
- cadynin.mod
- __MACOSX/._cadynin.mod
- hin.mod
- __MACOSX/._hin.mod
- nafx.mod
- __MACOSX/._nafx.mod
