# Supplementary material for: Propagating Activity in Neocortex, Mediated by Gap Junctions and Modulated by Extracellular Potassium
Source: eNeuro. 2020 Mar 11;7(2):ENEURO.0387-19.2020. doi: 10.1523/ENEURO.0387-19.2020 (PMC7096537; doi:10.1523/ENEURO.0387-19.2020)
Supplement: Extended Data 1 — Python code for the simulations shown in Figure 11. Download Extended Data 1, ZIP file. [file enu-eN-NWR-0387-19-s02.zip › gap.mod]

NEURON {
	POINT_PROCESS gap
	NONSPECIFIC_CURRENT i
	RANGE r, i
	POINTER vgap
}
PARAMETER {
	v (millivolt)
	vgap (millivolt)
	r = 1e10 (megohm)
}
ASSIGNED {
	i (nanoamp)
}
BREAKPOINT {
	i = (v - vgap)/r
}
