# Supplementary material for: Propagating Activity in Neocortex, Mediated by Gap Junctions and Modulated by Extracellular Potassium
Source: eNeuro. 2020 Mar 11;7(2):ENEURO.0387-19.2020. doi: 10.1523/ENEURO.0387-19.2020 (PMC7096537; doi:10.1523/ENEURO.0387-19.2020)
Supplement: Extended Data 1 — Python code for the simulations shown in Figure 11. Download Extended Data 1, ZIP file. [file enu-eN-NWR-0387-19-s02.zip › simrun.py]

# -*- coding: utf-8 -*-
"""
Created on Sun Jan 31 17:22:17 2016

@author: osboxes
"""

from neuron import h
from matplotlib import pyplot

def set_recording_vectors(cell):
    """Set soma, dendrite, and time recording vectors on the cell.

    :param cell: Cell to record from.
    :return: the soma, dendrite, and time vectors as a tuple.
    """
    soma_v_vec = h.Vector()   # Membrane potential vector at soma
    dend_v_vec = h.Vector()   # Membrane potential vector at dendrite
    t_vec = h.Vector()        # Time stamp vector
    soma_v_vec.record(cell.soma(0.5)._ref_v)
    dend_v_vec.record(cell.dendL(0.5)._ref_v)
    #dend_v_vec.record(cell.dendL[0](0.5)._ref_v) # if you use nD
    t_vec.record(h._ref_t)

    return soma_v_vec, dend_v_vec, t_vec

def simulate(tstop=25):
    """Initialize and run a simulation.

    :param tstop: Duration of the simulation.
    """
    h.tstop = tstop
    h.run()

def show_output(soma_v_vec, dend_v_vec, t_vec, new_fig=True):
    """Draw the output.

    :param soma_v_vec: Membrane potential vector at the soma.
    :param dend_v_vec: Membrane potential vector at the dendrite.
    :param t_vec: Timestamp vector.
    :param new_fig: Flag to create a new figure (and not draw on top
            of previous results)
    """
    if new_fig:
        pyplot.figure(figsize=(8,4)) # Default figsize is (8,6)
    soma_plot = pyplot.plot(t_vec, soma_v_vec, color='black')
    dend_plot = pyplot.plot(t_vec, dend_v_vec, color='red')
    pyplot.legend(soma_plot + dend_plot, ['soma', 'dend(?)'])
    pyplot.xlabel('time (ms)')
    pyplot.ylabel('mV')
#    pyplot.xlim(1900, 2000)
