# Supplementary material for: Propagating Activity in Neocortex, Mediated by Gap Junctions and Modulated by Extracellular Potassium
Source: eNeuro. 2020 Mar 11;7(2):ENEURO.0387-19.2020. doi: 10.1523/ENEURO.0387-19.2020 (PMC7096537; doi:10.1523/ENEURO.0387-19.2020)
Supplement: Extended Data 1 — Python code for the simulations shown in Figure 11. Download Extended Data 1, ZIP file. [file enu-eN-NWR-0387-19-s02.zip › cadynin.mod]

: simple first-order model of calcium dynamics

NEURON {
        SUFFIX cadynin
        USEION ca READ cai,ica WRITE cai 
        RANGE ca 
	GLOBAL depth,cainf,taur 
     
}

UNITS {
        (molar) = (1/liter)		
        (mM) = (milli/liter)
	(um)	= (micron) 
        (mA) = (milliamp)
	(msM)	= (ms mM)  
        FARADAY    = (faraday) (coul)
}

PARAMETER {
       depth	= .1	(um)		
        taur =  200 (ms)	: rate of calcium removal for stress conditions
	cainf	= 50e-6(mM)	:changed oct2
	cai		(mM)
}

ASSIGNED {
	ica		(mA/cm2)
	drive_channel	(mM/ms)
}

STATE {
	ca		(mM) 
}

 
BREAKPOINT {
	SOLVE state METHOD euler
}

DERIVATIVE state { 

	drive_channel =  - (10000) * ica / (2 * FARADAY * depth)
	if (drive_channel <= 0.) { drive_channel = 0.  }   : cannot pump inward 
        ca' = drive_channel/18 + (cainf -ca)/taur*11
	cai = ca
}


INITIAL {
	ca = cainf
}
