# Supplementary material for: Propagating Activity in Neocortex, Mediated by Gap Junctions and Modulated by Extracellular Potassium
Source: eNeuro. 2020 Mar 11;7(2):ENEURO.0387-19.2020. doi: 10.1523/ENEURO.0387-19.2020 (PMC7096537; doi:10.1523/ENEURO.0387-19.2020)
Supplement: Extended Data 1 — Python code for the simulations shown in Figure 11. Download Extended Data 1, ZIP file. [file enu-eN-NWR-0387-19-s02.zip › hin.mod]

TITLE  H-current that uses Na ions
: Updated to use Cvode by Yiota Poirazi 12/1/2005

NEURON {
	SUFFIX hin
        RANGE  gbar,vhalf, K, taun, ninf, g, ihi    
	USEION hi READ ehi WRITE ihi VALENCE 1      

}

UNITS {
	(um) = (micrometer)
	(mA) = (milliamp)
	(uA) = (microamp)
	(mV) = (millivolt)
	(pmho) = (picomho)
	(mmho) = (millimho)
}

:INDEPENDENT {t FROM 0 TO 1 WITH 100 (ms)}

PARAMETER {              
        ena    = 55    (mV)
        ehi     = -10   (mV)
	K      = 10.0   (mV)
	gbar   = 0     (mho/cm2)  : initialize conductance to zero
	vhalf  = -90   (mV)       : half potential
}	


STATE {                
	n
}

ASSIGNED {            
        v 
:	ina (mA/cm2)
	ihi (mA/cm2)
	ninf
	taun (ms)
	g
}


INITIAL {               
	rates()	
	n = ninf
	g = gbar*n
	ihi = g*(v-ehi)
}


BREAKPOINT {
	SOLVE states METHOD cnexp
	g = gbar*n  
	ihi = g*(v-ehi)  
}

DERIVATIVE states {
	rates()
        n' = (ninf - n)/taun
}

PROCEDURE rates() {  
 
 	if (v > -10) {
	   taun = 1
	} else {
           taun = 2*(1/(exp((v+145)/-17.5)+exp((v+16.8)/16.5)) + 10) :h activation tau +5

	}  
         ninf = 1 - (1 / (1 + exp((vhalf - v)/K)))                  :steady state value
}
